# Supplementary material for: Functional impact of multi-omic interactions in lung cancer
Source: Front Genet. 2024 Feb 8;15:1282241. doi: 10.3389/fgene.2024.1282241 (PMC10881857; doi:10.3389/fgene.2024.1282241)
Supplement: Supplementary file 1 [file Table2.XLSX]

## Sheet: Hoja 1 - tableS2
tableS2
Cluster	subtype	component	ID	Description	GeneRatio	BgRatio	pvalue	p.adjust	qvalue	geneID	Count	group
LUSC.comp2	LUSC	comp2	GO:0035791	platelet-derived growth factor receptor-beta signaling pathway	2/6	14/18614	7.8661e-06	0.00189573	0.000645849	HIP1/LRP1	2	15
LUSC.comp2	LUSC	comp2	GO:0010640	regulation of platelet-derived growth factor receptor signaling pathway	2/6	24/18614	2.38235e-05	0.00287073	0.000978016	HIP1/LRP1	2	15
LUSC.comp28	LUSC	comp28	GO:0007156	homophilic cell adhesion via plasma membrane adhesion molecules	22/32	168/18614	1.50737e-38	3.04488e-36	2.7926e-36	NPTN/PCDHGB5/PCDHGB7/PCDHGA9/PCDHGA6/PCDHGC3/PCDHGC4/PCDHGB1/PCDHGA5/PCDHGB2/PCDHGA12/PCDHGB4/PCDHGA8/PCDHGA10/PCDHGA1/PCDHGB3/PCDHGB6/PCDHGA2/PCDHGA11/PCDHGA7/PCDHGA3/PCDHGA4	22	7
LUSC.comp28	LUSC	comp28	GO:0098742	cell-cell adhesion via plasma-membrane adhesion molecules	23/32	278/18614	1.00567e-35	1.01573e-33	9.31569e-34	NPTN/CLDN10/PCDHGB5/PCDHGB7/PCDHGA9/PCDHGA6/PCDHGC3/PCDHGC4/PCDHGB1/PCDHGA5/PCDHGB2/PCDHGA12/PCDHGB4/PCDHGA8/PCDHGA10/PCDHGA1/PCDHGB3/PCDHGB6/PCDHGA2/PCDHGA11/PCDHGA7/PCDHGA3/PCDHGA4	23	7
LUSC.comp3	LUSC	comp3	GO:0030705	cytoskeleton-dependent intracellular transport	5/18	212/18614	1.3882e-06	0.000770453	0.00051875	DLG2/HOOK2/BICD2/ACTN4/DST	5	10
LUSC.comp3	LUSC	comp3	GO:1900024	regulation of substrate adhesion-dependent cell spreading	3/18	61/18614	2.63841e-05	0.00732159	0.00492966	ACTN4/P4HB/FLNA	3	10
LUSC.comp30	LUSC	comp30	GO:0006334	nucleosome assembly	3/12	118/18614	5.24038e-05	0.0061391	0.00408834	H4C1/H3C1/H4C15	3	14
LUSC.comp30	LUSC	comp30	GO:0061644	protein localization to CENP-A containing chromatin	2/12	18/18614	5.79589e-05	0.0061391	0.00408834	H4C1/H4C15	2	14
LUSC.comp30	LUSC	comp30	GO:0045653	negative regulation of megakaryocyte differentiation	2/12	20/18614	7.19235e-05	0.0061391	0.00408834	H4C1/H4C15	2	14
LUSC.comp30	LUSC	comp30	GO:0034728	nucleosome organization	3/12	138/18614	8.35252e-05	0.0061391	0.00408834	H4C1/H3C1/H4C15	3	14
LUSC.comp51	LUSC	comp51	GO:0099188	postsynaptic cytoskeleton organization	3/21	14/18614	4.46878e-07	0.000357502	0.000279416	SRCIN1/INA/ACTG1	3	16
LUSC.comp54	LUSC	comp54	GO:0001553	luteinization	3/14	12/18614	7.42152e-08	3.86661e-05	2.45301e-05	PDGFRA/MMP2/A2M	3	11
LUSC.comp54	LUSC	comp54	GO:0022602	ovulation cycle process	3/14	52/18614	7.32415e-06	0.00190794	0.00121041	PDGFRA/MMP2/A2M	3	11
LUSC.comp54	LUSC	comp54	GO:0042698	ovulation cycle	3/14	75/18614	2.21512e-05	0.00384693	0.00244052	PDGFRA/MMP2/A2M	3	11
LUSC.comp54	LUSC	comp54	GO:0008585	female gonad development	3/14	102/18614	5.56542e-05	0.00542026	0.00343865	PDGFRA/MMP2/A2M	3	11
LUSC.comp54	LUSC	comp54	GO:0048511	rhythmic process	4/14	303/18614	6.05755e-05	0.00542026	0.00343865	PDGFRA/USP2/MMP2/A2M	4	11
LUSC.comp54	LUSC	comp54	GO:0046545	development of primary female sexual characteristics	3/14	106/18614	6.24214e-05	0.00542026	0.00343865	PDGFRA/MMP2/A2M	3	11
LUSC.comp54	LUSC	comp54	GO:0046660	female sex differentiation	3/14	122/18614	9.4852e-05	0.0070597	0.00447872	PDGFRA/MMP2/A2M	3	11
LUSC.comp56	LUSC	comp56	GO:0001667	ameboidal-type cell migration	5/10	496/18614	2.97058e-06	0.00223091	0.00110693	SHH/AMOTL1/PFN2/GLUL/PLEC	5	5
LUSC.comp7	LUSC	comp7	GO:0002181	cytoplasmic translation	4/18	159/18614	1.42888e-05	0.00492964	0.0031285	RPL3/RPS19/RPL37A/RPS4X	4	9
LUSC.comp7	LUSC	comp7	GO:1905205	positive regulation of connective tissue replacement	2/18	12/18614	5.79589e-05	0.0068846	0.00436917	MIR34B/MIR34C	2	9
LUSC.comp7	LUSC	comp7	GO:0014744	positive regulation of muscle adaptation	2/18	14/18614	7.98215e-05	0.0068846	0.00436917	MIR34B/MIR34C	2	9
LUSC.comp7	LUSC	comp7	GO:1905203	regulation of connective tissue replacement	2/18	14/18614	7.98215e-05	0.0068846	0.00436917	MIR34B/MIR34C	2	9
LUSC.comp7	LUSC	comp7	GO:0010612	regulation of cardiac muscle adaptation	2/18	18/18614	0.000133898	0.00769914	0.0048861	MIR34B/MIR34C	2	9
LUSC.comp7	LUSC	comp7	GO:1903242	regulation of cardiac muscle hypertrophy in response to stress	2/18	18/18614	0.000133898	0.00769914	0.0048861	MIR34B/MIR34C	2	9
LUSC.comp7	LUSC	comp7	GO:0097709	connective tissue replacement	2/18	20/18614	0.000166088	0.00818577	0.00519494	MIR34B/MIR34C	2	9
LUSC.comp7	LUSC	comp7	GO:0034105	positive regulation of tissue remodeling	2/18	23/18614	0.00022078	0.00952113	0.00604239	MIR34B/MIR34C	2	9
LUSC.comp70	LUSC	comp70	GO:0061077	chaperone-mediated protein folding	3/15	69/18614	2.14845e-05	0.00704692	0.00456829	HSPA1L/HSPA1A/PDIA4	3	8
LUSC.comp71	LUSC	comp71	GO:0032926	negative regulation of activin receptor signaling pathway	2/12	12/18614	2.50557e-05	0.00456047	0.0029014	MAGI2/SKI	2	1
LUSC.comp71	LUSC	comp71	GO:0006334	nucleosome assembly	3/12	118/18614	5.24038e-05	0.00456047	0.0029014	H4C1/H3C1/H4C15	3	14
LUSC.comp71	LUSC	comp71	GO:0061644	protein localization to CENP-A containing chromatin	2/12	18/18614	5.79589e-05	0.00456047	0.0029014	H4C1/H4C15	2	14
LUSC.comp71	LUSC	comp71	GO:0045653	negative regulation of megakaryocyte differentiation	2/12	20/18614	7.19235e-05	0.00456047	0.0029014	H4C1/H4C15	2	14
LUSC.comp71	LUSC	comp71	GO:0034728	nucleosome organization	3/12	138/18614	8.35252e-05	0.00456047	0.0029014	H4C1/H3C1/H4C15	3	14
LUSC.comp71	LUSC	comp71	GO:0032925	regulation of activin receptor signaling pathway	2/12	26/18614	0.000122763	0.00558571	0.00355366	MAGI2/SKI	2	1
LUSC.comp71	LUSC	comp71	GO:0032200	telomere organization	3/12	187/18614	0.000205335	0.00800806	0.00509478	H4C1/H3C1/H4C15	3	1
LUSC.comp71	LUSC	comp71	GO:0045652	regulation of megakaryocyte differentiation	2/12	38/18614	0.000264407	0.00902288	0.00574041	H4C1/H4C15	2	1
LUSC.comp71	LUSC	comp71	GO:0071459	protein localization to chromosome, centromeric region	2/12	43/18614	0.000339021	0.00969254	0.00616645	H4C1/H4C15	2	1
LUSC.comp71	LUSC	comp71	GO:0032924	activin receptor signaling pathway	2/12	44/18614	0.000355038	0.00969254	0.00616645	MAGI2/SKI	2	1
