# Supplementary material for: Functional impact of multi-omic interactions in lung cancer
Source: Front Genet. 2024 Feb 8;15:1282241. doi: 10.3389/fgene.2024.1282241 (PMC10881857; doi:10.3389/fgene.2024.1282241)
Supplement: Supplementary file 2 [file Table3.XLSX]

## Sheet: Hoja 1 - tableS3
tableS3
Cluster	subtype	component	ID	Description	GeneRatio	BgRatio	pvalue	p.adjust	qvalue	geneID	Count	group
LUAD.comp1	LUAD	comp1	hsa05206	MicroRNAs in cancer	4/6	310/8521	2.43292e-05	9.73167e-05	5.12193e-05	406911/406912/406950/406977	4	30
LUAD.comp121	LUAD	comp121	hsa04151	PI3K-Akt signaling pathway	3/3	354/8521	7.11217e-05	0.00199141	0.0012727	7148/2248/894	3	35
LUAD.comp133	LUAD	comp133	hsa05206	MicroRNAs in cancer	2/3	310/8521	0.00386292	0.00772583	NA	406911/406912	2	30
LUAD.comp14	LUAD	comp14	hsa00310	Lysine degradation	1/1	63/8521	0.0073935	0.0073935	NA	56979	1	27
LUAD.comp15	LUAD	comp15	hsa04144	Endocytosis	2/2	250/8521	0.000857451	0.0034298	0.00090258	161/116987	2	22
LUAD.comp157	LUAD	comp157	hsa04917	Prolactin signaling pathway	2/3	70/8521	0.000198528	0.00337497	0.00104488	8651/2099	2	28
LUAD.comp167	LUAD	comp167	hsa01210	2-Oxocarboxylic acid metabolism	1/1	19/8521	0.00222979	0.0073935	NA	586	1	1
LUAD.comp167	LUAD	comp167	hsa00770	Pantothenate and CoA biosynthesis	1/1	21/8521	0.0024645	0.0073935	NA	586	1	1
LUAD.comp167	LUAD	comp167	hsa00280	Valine, leucine and isoleucine degradation	1/1	48/8521	0.00563314	0.00915386	NA	586	1	1
LUAD.comp167	LUAD	comp167	hsa00270	Cysteine and methionine metabolism	1/1	52/8521	0.00610257	0.00915386	NA	586	1	1
LUAD.comp20	LUAD	comp20	hsa04940	Type I diabetes mellitus	1/1	43/8521	0.00504636	0.00504636	NA	5799	1	40
LUAD.comp27	LUAD	comp27	hsa00730	Thiamine metabolism	1/1	15/8521	0.00176036	0.00475296	NA	249	1	25
LUAD.comp27	LUAD	comp27	hsa00790	Folate biosynthesis	1/1	27/8521	0.00316864	0.00475296	NA	249	1	25
LUAD.comp32	LUAD	comp32	hsa05322	Systemic lupus erythematosus	2/2	137/8521	0.000256643	0.000570422	NA	8361/554313	2	39
LUAD.comp32	LUAD	comp32	hsa05034	Alcoholism	2/2	188/8521	0.00048425	0.000570422	NA	8361/554313	2	3
LUAD.comp32	LUAD	comp32	hsa04613	Neutrophil extracellular trap formation	2/2	191/8521	0.00049987	0.000570422	NA	8361/554313	2	3
LUAD.comp32	LUAD	comp32	hsa05203	Viral carcinogenesis	2/2	204/8521	0.000570422	0.000570422	NA	8361/554313	2	18
LUAD.comp52	LUAD	comp52	hsa04928	Parathyroid hormone synthesis, secretion and action	2/2	106/8521	0.000153308	0.001993	0.000645508	2768/5141	2	33
LUAD.comp83	LUAD	comp83	hsa05034	Alcoholism	3/8	188/8521	0.000545497	0.00428558	0.00240594	9759/8969/8970	3	3
LUAD.comp83	LUAD	comp83	hsa04613	Neutrophil extracellular trap formation	3/8	191/8521	0.00057141	0.00428558	0.00240594	9759/8969/8970	3	3
LUAD.comp90	LUAD	comp90	hsa05033	Nicotine addiction	2/4	40/8521	0.000128162	0.00217875	0.00121417	2893/140679	2	32
LUAD.comp91	LUAD	comp91	hsa04950	Maturity onset diabetes of the young	1/1	26/8521	0.00305129	0.00610257	NA	5080	1	29
LUAD.comp95	LUAD	comp95	hsa05322	Systemic lupus erythematosus	2/2	137/8521	0.000256643	0.000999739	0.000175393	8352/3018	2	39
LUAD.comp95	LUAD	comp95	hsa05034	Alcoholism	2/2	188/8521	0.00048425	0.000999739	0.000175393	8352/3018	2	3
LUAD.comp95	LUAD	comp95	hsa04613	Neutrophil extracellular trap formation	2/2	191/8521	0.00049987	0.000999739	0.000175393	8352/3018	2	3
