# Supplementary material for: Functional impact of multi-omic interactions in lung cancer
Source: Front Genet. 2024 Feb 8;15:1282241. doi: 10.3389/fgene.2024.1282241 (PMC10881857; doi:10.3389/fgene.2024.1282241)
Supplement: Supplementary file 4 [file Table4.XLSX]

## Sheet: Hoja 1 - tableS4
tableS4
Cluster	subtype	component	ID	Description	GeneRatio	BgRatio	pvalue	p.adjust	qvalue	geneID	Count	group
LUSC.comp13	LUSC	comp13	hsa04520	Adherens junction	3/9	93/8468	0.000102699	0.00605921	0.00529708	60/81/5792	3	2
LUSC.comp19	LUSC	comp19	hsa05416	Viral myocarditis	3/6	60/8468	6.66312e-06	0.000353145	0.000273539	60/1981/3106	3	19
LUSC.comp20	LUSC	comp20	hsa04512	ECM-receptor interaction	3/9	89/8468	9.00684e-05	0.0030826	0.00266915	375790/3918/3912	3	12
LUSC.comp20	LUSC	comp20	hsa05222	Small cell lung cancer	3/9	92/8468	9.94388e-05	0.0030826	0.00266915	595/3918/3912	3	12
LUSC.comp30	LUSC	comp30	hsa05322	Systemic lupus erythematosus	3/6	137/8468	7.99622e-05	0.00248117	0.00171826	8359/8350/554313	3	18
LUSC.comp30	LUSC	comp30	hsa05034	Alcoholism	3/6	188/8468	0.000205042	0.00248117	0.00171826	8359/8350/554313	3	3
LUSC.comp30	LUSC	comp30	hsa04613	Neutrophil extracellular trap formation	3/6	191/8468	0.000214896	0.00248117	0.00171826	8359/8350/554313	3	3
LUSC.comp30	LUSC	comp30	hsa05203	Viral carcinogenesis	3/6	204/8468	0.000261176	0.00248117	0.00171826	8359/554313/1029	3	3
LUSC.comp32	LUSC	comp32	hsa05206	MicroRNAs in cancer	8/13	310/8468	3.23697e-09	2.94564e-07	2.58958e-07	5579/324/406918/407041/407042/406887/406954/406983	8	13
LUSC.comp35	LUSC	comp35	hsa05206	MicroRNAs in cancer	4/12	310/8468	0.000690638	0.00897829	0.00799686	406937/406954/406983/407011	4	13
LUSC.comp37	LUSC	comp37	hsa05206	MicroRNAs in cancer	5/13	310/8468	6.43094e-05	0.00527337	0.00446781	5579/406887/406937/406954/407011	5	13
LUSC.comp39	LUSC	comp39	hsa05140	Leishmaniasis	3/11	77/8468	0.000113197	0.00485858	0.00276675	3123/3119/718	3	4
LUSC.comp39	LUSC	comp39	hsa05150	Staphylococcus aureus infection	3/11	96/8468	0.000218131	0.00485858	0.00276675	3123/3119/718	3	4
LUSC.comp39	LUSC	comp39	hsa04640	Hematopoietic cell lineage	3/11	99/8468	0.000238946	0.00485858	0.00276675	3123/3119/3655	3	4
LUSC.comp39	LUSC	comp39	hsa05145	Toxoplasmosis	3/11	111/8468	0.00033504	0.00510936	0.00290956	3123/3119/3655	3	6
LUSC.comp39	LUSC	comp39	hsa05322	Systemic lupus erythematosus	3/11	137/8468	0.00062158	0.00698653	0.00397852	3123/3119/718	3	18
LUSC.comp39	LUSC	comp39	hsa05310	Asthma	2/11	31/8468	0.000698886	0.00698653	0.00397852	3123/3119	2	4
LUSC.comp39	LUSC	comp39	hsa04145	Phagosome	3/11	152/8468	0.000841717	0.00698653	0.00397852	3123/3119/718	3	4
LUSC.comp39	LUSC	comp39	hsa04514	Cell adhesion molecules	3/11	158/8468	0.000942052	0.00698653	0.00397852	3123/3119/3655	3	6
LUSC.comp39	LUSC	comp39	hsa05330	Allograft rejection	2/11	38/8468	0.00105136	0.00698653	0.00397852	3123/3119	2	4
LUSC.comp39	LUSC	comp39	hsa05332	Graft-versus-host disease	2/11	42/8468	0.00128401	0.00698653	0.00397852	3123/3119	2	4
LUSC.comp39	LUSC	comp39	hsa04940	Type I diabetes mellitus	2/11	43/8468	0.00134569	0.00698653	0.00397852	3123/3119	2	4
LUSC.comp39	LUSC	comp39	hsa05152	Tuberculosis	3/11	180/8468	0.0013744	0.00698653	0.00397852	3123/3119/718	3	4
LUSC.comp39	LUSC	comp39	hsa04672	Intestinal immune network for IgA production	2/11	49/8468	0.00174509	0.00818851	0.004663	3123/3119	2	4
LUSC.comp39	LUSC	comp39	hsa05320	Autoimmune thyroid disease	2/11	53/8468	0.00203905	0.00888445	0.00505931	3123/3119	2	4
LUSC.comp49	LUSC	comp49	hsa05145	Toxoplasmosis	3/7	111/8468	7.3847e-05	0.00413543	0.00272068	3123/3912/3655	3	6
LUSC.comp49	LUSC	comp49	hsa04514	Cell adhesion molecules	3/7	158/8468	0.000211139	0.0059119	0.00388941	3123/3655/5792	3	6
LUSC.comp53	LUSC	comp53	hsa04810	Regulation of actin cytoskeleton	4/12	229/8468	0.000217383	0.00869532	0.0066359	5156/106821730/56924/4478	4	17
LUSC.comp7	LUSC	comp7	hsa03010	Ribosome	4/15	167/8468	0.000168076	0.00184884	0.00106153	6122/6223/6168/6191	4	9
LUSC.comp7	LUSC	comp7	hsa05171	Coronavirus disease - COVID-19	4/15	232/8468	0.000590668	0.00324868	0.00186527	6122/6223/6168/6191	4	9
LUSC.comp70	LUSC	comp70	hsa05162	Measles	3/9	138/8468	0.000331078	0.00900192	0.00406102	3305/3303/4478	3	8
LUSC.comp70	LUSC	comp70	hsa04141	Protein processing in endoplasmic reticulum	3/9	173/8468	0.000642995	0.00900192	0.00406102	3305/3303/9601	3	8
