# Supplementary material for: Functional impact of multi-omic interactions in lung cancer
Source: Front Genet. 2024 Feb 8;15:1282241. doi: 10.3389/fgene.2024.1282241 (PMC10881857; doi:10.3389/fgene.2024.1282241)
Supplement: Supplementary file 5 [file Table1.XLSX]

## Sheet: Hoja 1 - tableS1
tableS1
Cluster	subtype	component	ID	Description	GeneRatio	BgRatio	pvalue	p.adjust	qvalue	geneID	Count	group
LUAD.comp106	LUAD	comp106	GO:0072075	metanephric mesenchyme development	2/7	15/18903	1.23141e-05	0.00190383	0.000808644	PAX2/TCF21	2	10
LUAD.comp106	LUAD	comp106	GO:0072224	metanephric glomerulus development	2/7	17/18903	1.59441e-05	0.00190383	0.000808644	PAX2/TCF21	2	10
LUAD.comp106	LUAD	comp106	GO:0072074	kidney mesenchyme development	2/7	19/18903	2.00403e-05	0.00190383	0.000808644	PAX2/TCF21	2	10
LUAD.comp106	LUAD	comp106	GO:0072202	cell differentiation involved in metanephros development	2/7	24/18903	3.23173e-05	0.0023026	0.000978022	PAX2/TCF21	2	10
LUAD.comp106	LUAD	comp106	GO:0072210	metanephric nephron development	2/7	41/18903	9.57274e-05	0.00545646	0.00231761	PAX2/TCF21	2	10
LUAD.comp106	LUAD	comp106	GO:0061005	cell differentiation involved in kidney development	2/7	58/18903	0.000192394	0.00745823	0.00316786	PAX2/TCF21	2	13
LUAD.comp106	LUAD	comp106	GO:0001658	branching involved in ureteric bud morphogenesis	2/7	60/18903	0.000205939	0.00745823	0.00316786	PAX2/TCF21	2	10
LUAD.comp106	LUAD	comp106	GO:0060675	ureteric bud morphogenesis	2/7	66/18903	0.000249306	0.00745823	0.00316786	PAX2/TCF21	2	10
LUAD.comp106	LUAD	comp106	GO:0072171	mesonephric tubule morphogenesis	2/7	67/18903	0.000256932	0.00745823	0.00316786	PAX2/TCF21	2	10
LUAD.comp106	LUAD	comp106	GO:0032835	glomerulus development	2/7	69/18903	0.000272523	0.00745823	0.00316786	PAX2/TCF21	2	13
LUAD.comp106	LUAD	comp106	GO:0072078	nephron tubule morphogenesis	2/7	75/18903	0.000322017	0.00745823	0.00316786	PAX2/TCF21	2	10
LUAD.comp106	LUAD	comp106	GO:0072088	nephron epithelium morphogenesis	2/7	77/18903	0.000339419	0.00745823	0.00316786	PAX2/TCF21	2	10
LUAD.comp106	LUAD	comp106	GO:0061333	renal tubule morphogenesis	2/7	79/18903	0.000357273	0.00745823	0.00316786	PAX2/TCF21	2	10
LUAD.comp106	LUAD	comp106	GO:0072028	nephron morphogenesis	2/7	80/18903	0.000366369	0.00745823	0.00316786	PAX2/TCF21	2	10
LUAD.comp106	LUAD	comp106	GO:0001656	metanephros development	2/7	92/18903	0.000484296	0.00760731	0.00323118	PAX2/TCF21	2	10
LUAD.comp106	LUAD	comp106	GO:0072080	nephron tubule development	2/7	96/18903	0.000527193	0.00760731	0.00323118	PAX2/TCF21	2	10
LUAD.comp106	LUAD	comp106	GO:0001657	ureteric bud development	2/7	97/18903	0.000538197	0.00760731	0.00323118	PAX2/TCF21	2	10
LUAD.comp106	LUAD	comp106	GO:0060993	kidney morphogenesis	2/7	97/18903	0.000538197	0.00760731	0.00323118	PAX2/TCF21	2	10
LUAD.comp106	LUAD	comp106	GO:0072163	mesonephric epithelium development	2/7	98/18903	0.000549312	0.00760731	0.00323118	PAX2/TCF21	2	10
LUAD.comp106	LUAD	comp106	GO:0072164	mesonephric tubule development	2/7	98/18903	0.000549312	0.00760731	0.00323118	PAX2/TCF21	2	10
LUAD.comp106	LUAD	comp106	GO:0061326	renal tubule development	2/7	99/18903	0.000560539	0.00760731	0.00323118	PAX2/TCF21	2	10
LUAD.comp106	LUAD	comp106	GO:0001823	mesonephros development	2/7	102/18903	0.000594889	0.00770652	0.00327331	PAX2/TCF21	2	10
LUAD.comp106	LUAD	comp106	GO:0072009	nephron epithelium development	2/7	116/18903	0.000768415	0.00952166	0.00404429	PAX2/TCF21	2	10
LUAD.comp107	LUAD	comp107	GO:0015919	peroxisomal membrane transport	2/7	20/18903	2.22631e-05	0.00530331	0.00217886	PEX5L/ABCD1	2	34
LUAD.comp107	LUAD	comp107	GO:0043574	peroxisomal transport	2/7	22/18903	2.70577e-05	0.00530331	0.00217886	PEX5L/ABCD1	2	34
LUAD.comp107	LUAD	comp107	GO:0007031	peroxisome organization	2/7	35/18903	6.95343e-05	0.00908582	0.0037329	PEX5L/ABCD1	2	34
LUAD.comp112	LUAD	comp112	GO:0021936	regulation of cerebellar granule cell precursor proliferation	2/11	10/18903	1.38186e-05	0.0039194	0.0024483	LHX5/SMO	2	14
LUAD.comp112	LUAD	comp112	GO:0021534	cell proliferation in hindbrain	2/11	15/18903	3.21922e-05	0.0039194	0.0024483	LHX5/SMO	2	14
LUAD.comp112	LUAD	comp112	GO:0021924	cell proliferation in external granule layer	2/11	15/18903	3.21922e-05	0.0039194	0.0024483	LHX5/SMO	2	14
LUAD.comp112	LUAD	comp112	GO:0021930	cerebellar granule cell precursor proliferation	2/11	15/18903	3.21922e-05	0.0039194	0.0024483	LHX5/SMO	2	14
LUAD.comp117	LUAD	comp117	GO:0071230	cellular response to amino acid stimulus	2/3	80/18903	5.2918e-05	0.00740797	0.00141466	CYBA/CAPN2	2	17
LUAD.comp117	LUAD	comp117	GO:0071229	cellular response to acid chemical	2/3	89/18903	6.55572e-05	0.00740797	0.00141466	CYBA/CAPN2	2	17
LUAD.comp117	LUAD	comp117	GO:0043200	response to amino acid	2/3	118/18903	0.000115444	0.00828983	0.00158306	CYBA/CAPN2	2	17
LUAD.comp117	LUAD	comp117	GO:0001101	response to acid chemical	2/3	133/18903	0.000146723	0.00828983	0.00158306	CYBA/CAPN2	2	17
LUAD.comp117	LUAD	comp117	GO:0032635	interleukin-6 production	2/3	176/18903	0.000257016	0.00968093	0.00184871	CYBA/CAPN2	2	17
LUAD.comp117	LUAD	comp117	GO:0032675	regulation of interleukin-6 production	2/3	176/18903	0.000257016	0.00968093	0.00184871	CYBA/CAPN2	2	17
LUAD.comp136	LUAD	comp136	GO:1901741	positive regulation of myoblast fusion	2/6	16/18903	1.00556e-05	0.000985671	0.000518774	SCGB3A1/CAPN2	2	15
LUAD.comp136	LUAD	comp136	GO:1901739	regulation of myoblast fusion	2/6	21/18903	1.75848e-05	0.000985671	0.000518774	SCGB3A1/CAPN2	2	15
LUAD.comp136	LUAD	comp136	GO:0060143	positive regulation of syncytium formation by plasma membrane fusion	2/6	24/18903	2.31017e-05	0.000985671	0.000518774	SCGB3A1/CAPN2	2	15
LUAD.comp136	LUAD	comp136	GO:0060142	regulation of syncytium formation by plasma membrane fusion	2/6	30/18903	3.63794e-05	0.00116414	0.000612706	SCGB3A1/CAPN2	2	15
LUAD.comp136	LUAD	comp136	GO:0007520	myoblast fusion	2/6	50/18903	0.000102159	0.00261527	0.00137646	SCGB3A1/CAPN2	2	15
LUAD.comp136	LUAD	comp136	GO:0000768	syncytium formation by plasma membrane fusion	2/6	64/18903	0.000167792	0.00303186	0.00159572	SCGB3A1/CAPN2	2	15
LUAD.comp136	LUAD	comp136	GO:0140253	cell-cell fusion	2/6	64/18903	0.000167792	0.00303186	0.00159572	SCGB3A1/CAPN2	2	15
LUAD.comp136	LUAD	comp136	GO:0006949	syncytium formation	2/6	68/18903	0.000189491	0.00303186	0.00159572	SCGB3A1/CAPN2	2	15
LUAD.comp136	LUAD	comp136	GO:0014902	myotube differentiation	2/6	129/18903	0.000680863	0.00968338	0.00509651	SCGB3A1/CAPN2	2	15
LUAD.comp141	LUAD	comp141	GO:0030326	embryonic limb morphogenesis	2/3	118/18903	0.000115444	0.0027601	0.00061629	GNA12/SP8	2	5
LUAD.comp141	LUAD	comp141	GO:0035113	embryonic appendage morphogenesis	2/3	118/18903	0.000115444	0.0027601	0.00061629	GNA12/SP8	2	5
LUAD.comp141	LUAD	comp141	GO:0035107	appendage morphogenesis	2/3	142/18903	0.000167279	0.0027601	0.00061629	GNA12/SP8	2	5
LUAD.comp141	LUAD	comp141	GO:0035108	limb morphogenesis	2/3	142/18903	0.000167279	0.0027601	0.00061629	GNA12/SP8	2	5
LUAD.comp141	LUAD	comp141	GO:0048736	appendage development	2/3	178/18903	0.000262889	0.00289177	0.000645691	GNA12/SP8	2	5
LUAD.comp141	LUAD	comp141	GO:0060173	limb development	2/3	178/18903	0.000262889	0.00289177	0.000645691	GNA12/SP8	2	5
LUAD.comp149	LUAD	comp149	GO:0070831	basement membrane assembly	2/5	15/18903	5.86926e-06	0.000915604	0.00037069	NTNG1/LAMB1	2	9
LUAD.comp149	LUAD	comp149	GO:0071711	basement membrane organization	2/5	36/18903	3.51373e-05	0.00274071	0.0011096	NTNG1/LAMB1	2	9
LUAD.comp149	LUAD	comp149	GO:0085029	extracellular matrix assembly	2/5	46/18903	5.76645e-05	0.00279499	0.00113157	NTNG1/LAMB1	2	9
LUAD.comp149	LUAD	comp149	GO:0031589	cell-substrate adhesion	3/5	369/18903	7.16663e-05	0.00279499	0.00113157	NTNG1/MIR29C/LAMB1	3	9
LUAD.comp157	LUAD	comp157	GO:0060749	mammary gland alveolus development	2/6	20/18903	1.59123e-05	0.00293582	0.00114736	ESR1/FOXF1	2	28
LUAD.comp157	LUAD	comp157	GO:0061377	mammary gland lobule development	2/6	20/18903	1.59123e-05	0.00293582	0.00114736	ESR1/FOXF1	2	28
LUAD.comp166	LUAD	comp166	GO:0050482	arachidonic acid secretion	1/1	32/18903	0.00169285	0.00921547	NA	PROCA1	1	6
LUAD.comp166	LUAD	comp166	GO:1903963	arachidonate transport	1/1	32/18903	0.00169285	0.00921547	NA	PROCA1	1	6
LUAD.comp166	LUAD	comp166	GO:0032309	icosanoid secretion	1/1	48/18903	0.00253928	0.00921547	NA	PROCA1	1	6
LUAD.comp166	LUAD	comp166	GO:0071715	icosanoid transport	1/1	56/18903	0.00296249	0.00921547	NA	PROCA1	1	6
LUAD.comp166	LUAD	comp166	GO:0015909	long-chain fatty acid transport	1/1	67/18903	0.00354441	0.00921547	NA	PROCA1	1	6
LUAD.comp169	LUAD	comp169	GO:0097485	neuron projection guidance	3/5	237/18903	1.91031e-05	0.00573093	0.0021114	RET/DPYSL4/CXCL12	3	31
LUAD.comp169	LUAD	comp169	GO:0031346	positive regulation of cell projection organization	3/5	352/18903	6.22711e-05	0.00934067	0.0034413	RET/CXCL12/DZIP1	3	31
LUAD.comp2	LUAD	comp2	GO:0030513	positive regulation of BMP signaling pathway	2/5	41/18903	4.57101e-05	0.00713077	0.00216522	ZNF423/NUMA1	2	36
LUAD.comp28	LUAD	comp28	GO:0031016	pancreas development	3/3	82/18903	7.86802e-08	4.09137e-05	4.80363e-06	SMO/BMP6/FOXF1	3	11
LUAD.comp28	LUAD	comp28	GO:0007494	midgut development	2/3	11/18903	9.23289e-07	0.000240055	2.81846e-05	SMO/FOXF1	2	11
LUAD.comp28	LUAD	comp28	GO:0048368	lateral mesoderm development	2/3	15/18903	1.76239e-06	0.000305482	3.58663e-05	SMO/FOXF1	2	11
LUAD.comp28	LUAD	comp28	GO:0060644	mammary gland epithelial cell differentiation	2/3	18/18903	2.56779e-06	0.000333812	3.91925e-05	SMO/FOXF1	2	11
LUAD.comp28	LUAD	comp28	GO:0002053	positive regulation of mesenchymal cell proliferation	2/3	23/18903	4.24533e-06	0.000373927	4.39024e-05	SMO/FOXF1	2	11
LUAD.comp28	LUAD	comp28	GO:0072001	renal system development	3/3	318/18903	4.71683e-06	0.000373927	4.39024e-05	SMO/BMP6/FOXF1	3	11
LUAD.comp28	LUAD	comp28	GO:0003323	type B pancreatic cell development	2/3	25/18903	5.03363e-06	0.000373927	4.39024e-05	SMO/BMP6	2	11
LUAD.comp28	LUAD	comp28	GO:0001655	urogenital system development	3/3	360/18903	6.85104e-06	0.000405625	4.7624e-05	SMO/BMP6/FOXF1	3	11
LUAD.comp28	LUAD	comp28	GO:0010464	regulation of mesenchymal cell proliferation	2/3	30/18903	7.29748e-06	0.000405625	4.7624e-05	SMO/FOXF1	2	11
LUAD.comp28	LUAD	comp28	GO:0003309	type B pancreatic cell differentiation	2/3	31/18903	7.80048e-06	0.000405625	4.7624e-05	SMO/BMP6	2	11
LUAD.comp28	LUAD	comp28	GO:0002068	glandular epithelial cell development	2/3	37/18903	1.11699e-05	0.00048403	5.68295e-05	SMO/BMP6	2	11
LUAD.comp28	LUAD	comp28	GO:0035883	enteroendocrine cell differentiation	2/3	37/18903	1.11699e-05	0.00048403	5.68295e-05	SMO/BMP6	2	11
LUAD.comp28	LUAD	comp28	GO:0010463	mesenchymal cell proliferation	2/3	42/18903	1.44379e-05	0.000577514	6.78053e-05	SMO/FOXF1	2	11
LUAD.comp28	LUAD	comp28	GO:0031018	endocrine pancreas development	2/3	47/18903	1.81238e-05	0.000673169	7.9036e-05	SMO/BMP6	2	11
LUAD.comp28	LUAD	comp28	GO:0002066	columnar/cuboidal epithelial cell development	2/3	50/18903	2.05359e-05	0.00071191	8.35846e-05	SMO/BMP6	2	11
LUAD.comp28	LUAD	comp28	GO:0061180	mammary gland epithelium development	2/3	69/18903	3.93019e-05	0.00127731	0.000149968	SMO/FOXF1	2	11
LUAD.comp28	LUAD	comp28	GO:0002067	glandular epithelial cell differentiation	2/3	73/18903	4.40199e-05	0.00134649	0.00015809	SMO/BMP6	2	11
LUAD.comp28	LUAD	comp28	GO:0001570	vasculogenesis	2/3	81/18903	5.42558e-05	0.00156739	0.000184025	SMO/FOXF1	2	11
LUAD.comp28	LUAD	comp28	GO:0061053	somite development	2/3	86/18903	6.11944e-05	0.00167479	0.000196636	SMO/FOXF1	2	11
LUAD.comp28	LUAD	comp28	GO:0002065	columnar/cuboidal epithelial cell differentiation	2/3	116/18903	0.000111555	0.00290043	0.000340536	SMO/BMP6	2	11
LUAD.comp28	LUAD	comp28	GO:0003206	cardiac chamber morphogenesis	2/3	126/18903	0.000131662	0.00298183	0.000350093	SMO/FOXF1	2	11
LUAD.comp28	LUAD	comp28	GO:0007368	determination of left/right symmetry	2/3	131/18903	0.000142337	0.00298183	0.000350093	SMO/FOXF1	2	11
LUAD.comp28	LUAD	comp28	GO:0048565	digestive tract development	2/3	132/18903	0.000144521	0.00298183	0.000350093	SMO/FOXF1	2	11
LUAD.comp28	LUAD	comp28	GO:0035270	endocrine system development	2/3	135/18903	0.000151175	0.00298183	0.000350093	SMO/BMP6	2	11
LUAD.comp28	LUAD	comp28	GO:0007498	mesoderm development	2/3	136/18903	0.000153426	0.00298183	0.000350093	SMO/FOXF1	2	11
LUAD.comp28	LUAD	comp28	GO:0030879	mammary gland development	2/3	138/18903	0.000157977	0.00298183	0.000350093	SMO/FOXF1	2	11
LUAD.comp28	LUAD	comp28	GO:0009855	determination of bilateral symmetry	2/3	141/18903	0.000164928	0.00298183	0.000350093	SMO/FOXF1	2	11
LUAD.comp28	LUAD	comp28	GO:0009799	specification of symmetry	2/3	142/18903	0.000167279	0.00298183	0.000350093	SMO/FOXF1	2	11
LUAD.comp28	LUAD	comp28	GO:0055123	digestive system development	2/3	143/18903	0.000169645	0.00298183	0.000350093	SMO/FOXF1	2	11
LUAD.comp28	LUAD	comp28	GO:0007224	smoothened signaling pathway	2/3	144/18903	0.000172029	0.00298183	0.000350093	SMO/FOXF1	2	11
LUAD.comp28	LUAD	comp28	GO:0048754	branching morphogenesis of an epithelial tube	2/3	157/18903	0.000204515	0.00343058	0.000402781	SMO/FOXF1	2	11
LUAD.comp28	LUAD	comp28	GO:0030856	regulation of epithelial cell differentiation	2/3	164/18903	0.000223165	0.00362643	0.000425775	SMO/BMP6	2	11
LUAD.comp28	LUAD	comp28	GO:0003205	cardiac chamber development	2/3	167/18903	0.000231405	0.00364638	0.000428117	SMO/FOXF1	2	11
LUAD.comp28	LUAD	comp28	GO:0061138	morphogenesis of a branching epithelium	2/3	188/18903	0.00029324	0.00448485	0.000526562	SMO/FOXF1	2	11
LUAD.comp28	LUAD	comp28	GO:0001763	morphogenesis of a branching structure	2/3	203/18903	0.000341854	0.00507897	0.000596316	SMO/FOXF1	2	11
LUAD.comp28	LUAD	comp28	GO:0002064	epithelial cell development	2/3	213/18903	0.000376317	0.00543569	0.000638199	SMO/BMP6	2	11
LUAD.comp28	LUAD	comp28	GO:0009952	anterior/posterior pattern specification	2/3	218/18903	0.000394165	0.00553961	0.0006504	SMO/FOXF1	2	4
LUAD.comp28	LUAD	comp28	GO:0050679	positive regulation of epithelial cell proliferation	2/3	224/18903	0.000416123	0.00569431	0.000668563	SMO/BMP6	2	11
LUAD.comp28	LUAD	comp28	GO:0001649	osteoblast differentiation	2/3	246/18903	0.000501684	0.00668912	0.000785362	SMO/BMP6	2	11
LUAD.comp28	LUAD	comp28	GO:0003007	heart morphogenesis	2/3	258/18903	0.000551692	0.00717199	0.000842055	SMO/FOXF1	2	11
LUAD.comp28	LUAD	comp28	GO:0048562	embryonic organ morphogenesis	2/3	294/18903	0.000715816	0.00886249	0.00104054	SMO/FOXF1	2	4
LUAD.comp28	LUAD	comp28	GO:0051222	positive regulation of protein transport	2/3	294/18903	0.000715816	0.00886249	0.00104054	SMO/BMP6	2	11
LUAD.comp28	LUAD	comp28	GO:0001822	kidney development	2/3	309/18903	0.00079043	0.00937092	0.00110023	SMO/BMP6	2	11
LUAD.comp28	LUAD	comp28	GO:1904951	positive regulation of establishment of protein localization	2/3	310/18903	0.000795535	0.00937092	0.00110023	SMO/BMP6	2	11
LUAD.comp28	LUAD	comp28	GO:0060485	mesenchyme development	2/3	313/18903	0.000810945	0.00937092	0.00110023	SMO/FOXF1	2	11
LUAD.comp3	LUAD	comp3	GO:0060562	epithelial tube morphogenesis	4/7	335/18903	3.25149e-06	0.00111526	0.000520238	GREB1L/RET/LRP5/NR3C1	4	24
LUAD.comp3	LUAD	comp3	GO:0060603	mammary gland duct morphogenesis	2/7	31/18903	5.43803e-05	0.00932623	0.00435043	LRP5/NR3C1	2	24
LUAD.comp32	LUAD	comp32	GO:0061644	protein localization to CENP-A containing chromatin	2/3	18/18903	2.56779e-06	0.000113193	2.51726e-05	H4C6/H4C15	2	18
LUAD.comp32	LUAD	comp32	GO:0045653	negative regulation of megakaryocyte differentiation	2/3	20/18903	3.18853e-06	0.000113193	2.51726e-05	H4C6/H4C15	2	18
LUAD.comp32	LUAD	comp32	GO:0006335	DNA replication-dependent chromatin assembly	2/3	32/18903	8.32022e-06	0.000196912	4.37906e-05	H4C6/H4C15	2	18
LUAD.comp32	LUAD	comp32	GO:0045652	regulation of megakaryocyte differentiation	2/3	38/18903	1.17901e-05	0.000209274	4.65397e-05	H4C6/H4C15	2	18
LUAD.comp32	LUAD	comp32	GO:0071459	protein localization to chromosome, centromeric region	2/3	43/18903	1.51416e-05	0.000215011	4.78156e-05	H4C6/H4C15	2	18
LUAD.comp32	LUAD	comp32	GO:0071168	protein localization to chromatin	2/3	54/18903	2.39858e-05	0.000283833	6.31207e-05	H4C6/H4C15	2	18
LUAD.comp32	LUAD	comp32	GO:0030219	megakaryocyte differentiation	2/3	66/18903	3.59384e-05	0.000364518	8.1064e-05	H4C6/H4C15	2	18
LUAD.comp32	LUAD	comp32	GO:0045638	negative regulation of myeloid cell differentiation	2/3	95/18903	7.47321e-05	0.000663248	0.000147498	H4C6/H4C15	2	18
LUAD.comp32	LUAD	comp32	GO:0034502	protein localization to chromosome	2/3	115/18903	0.000109635	0.000861948	0.000191686	H4C6/H4C15	2	18
LUAD.comp32	LUAD	comp32	GO:0006334	nucleosome assembly	2/3	121/18903	0.000121401	0.000861948	0.000191686	H4C6/H4C15	2	18
LUAD.comp32	LUAD	comp32	GO:0034728	nucleosome organization	2/3	156/18903	0.000201917	0.00130328	0.000289834	H4C6/H4C15	2	18
LUAD.comp32	LUAD	comp32	GO:0032200	telomere organization	2/3	185/18903	0.000283962	0.00168011	0.000373634	H4C6/H4C15	2	18
LUAD.comp32	LUAD	comp32	GO:0045637	regulation of myeloid cell differentiation	2/3	214/18903	0.000379854	0.00207459	0.000461361	H4C6/H4C15	2	18
LUAD.comp32	LUAD	comp32	GO:0065004	protein-DNA complex assembly	2/3	242/18903	0.000485538	0.00246237	0.000547599	H4C6/H4C15	2	18
LUAD.comp32	LUAD	comp32	GO:0071824	protein-DNA complex subunit organization	2/3	277/18903	0.00063568	0.00300889	0.000669137	H4C6/H4C15	2	18
LUAD.comp32	LUAD	comp32	GO:0006338	chromatin remodeling	2/3	373/18903	0.00114978	0.00510214	0.00113465	H4C6/H4C15	2	18
LUAD.comp32	LUAD	comp32	GO:0030099	myeloid cell differentiation	2/3	407/18903	0.00136759	0.00555359	0.00123505	H4C6/H4C15	2	18
LUAD.comp32	LUAD	comp32	GO:1903706	regulation of hemopoiesis	2/3	413/18903	0.00140795	0.00555359	0.00123505	H4C6/H4C15	2	18
LUAD.comp4	LUAD	comp4	GO:0016239	positive regulation of macroautophagy	2/4	75/18903	9.27186e-05	0.00504401	0.00105188	WDR45/SLC25A5	2	8
LUAD.comp4	LUAD	comp4	GO:0000422	autophagy of mitochondrion	2/4	93/18903	0.000142755	0.00504401	0.00105188	WDR45/SLC25A5	2	8
LUAD.comp4	LUAD	comp4	GO:0061726	mitochondrion disassembly	2/4	93/18903	0.000142755	0.00504401	0.00105188	WDR45/SLC25A5	2	8
LUAD.comp4	LUAD	comp4	GO:1903008	organelle disassembly	2/4	139/18903	0.000319007	0.0072575	0.00151348	WDR45/SLC25A5	2	8
LUAD.comp4	LUAD	comp4	GO:0010508	positive regulation of autophagy	2/4	144/18903	0.000342335	0.0072575	0.00151348	WDR45/SLC25A5	2	8
LUAD.comp4	LUAD	comp4	GO:0016241	regulation of macroautophagy	2/4	160/18903	0.000422452	0.00746332	0.0015564	WDR45/SLC25A5	2	8
LUAD.comp45	LUAD	comp45	GO:0006527	arginine catabolic process	1/1	11/18903	0.000581918	0.00997196	NA	DDAH1	1	7
LUAD.comp45	LUAD	comp45	GO:1900037	regulation of cellular response to hypoxia	1/1	17/18903	0.000899328	0.00997196	NA	DDAH1	1	7
LUAD.comp45	LUAD	comp45	GO:0043116	negative regulation of vascular permeability	1/1	18/18903	0.00095223	0.00997196	NA	DDAH1	1	7
LUAD.comp45	LUAD	comp45	GO:0006525	arginine metabolic process	1/1	20/18903	0.00105803	0.00997196	NA	DDAH1	1	7
LUAD.comp45	LUAD	comp45	GO:0009065	glutamine family amino acid catabolic process	1/1	27/18903	0.00142834	0.00997196	NA	DDAH1	1	7
LUAD.comp45	LUAD	comp45	GO:0007263	nitric oxide mediated signal transduction	1/1	29/18903	0.00153415	0.00997196	NA	DDAH1	1	7
LUAD.comp48	LUAD	comp48	GO:0032330	regulation of chondrocyte differentiation	1/1	54/18903	0.00285669	0.00965455	NA	TRPS1	1	37
LUAD.comp48	LUAD	comp48	GO:0061035	regulation of cartilage development	1/1	73/18903	0.00386182	0.00965455	NA	TRPS1	1	37
LUAD.comp54	LUAD	comp54	GO:0048704	embryonic skeletal system morphogenesis	2/3	94/18903	7.31614e-05	0.00129088	0.000286067	HOXC4/HOXC9	2	21
LUAD.comp54	LUAD	comp54	GO:0048706	embryonic skeletal system development	2/3	128/18903	0.000135882	0.00129088	0.000286067	HOXC4/HOXC9	2	21
LUAD.comp54	LUAD	comp54	GO:0009952	anterior/posterior pattern specification	2/3	218/18903	0.000394165	0.00202979	0.000449814	HOXC4/HOXC9	2	4
LUAD.comp54	LUAD	comp54	GO:0048705	skeletal system morphogenesis	2/3	227/18903	0.000427323	0.00202979	0.000449814	HOXC4/HOXC9	2	21
LUAD.comp54	LUAD	comp54	GO:0048562	embryonic organ morphogenesis	2/3	294/18903	0.000715816	0.0027201	0.000602793	HOXC4/HOXC9	2	4
LUAD.comp54	LUAD	comp54	GO:0003002	regionalization	2/3	360/18903	0.00107142	0.00339284	0.000751876	HOXC4/HOXC9	2	21
LUAD.comp54	LUAD	comp54	GO:0048568	embryonic organ development	2/3	449/18903	0.00166228	0.00435963	0.000966122	HOXC4/HOXC9	2	21
LUAD.comp54	LUAD	comp54	GO:0007389	pattern specification process	2/3	472/18903	0.00183563	0.00435963	0.000966122	HOXC4/HOXC9	2	21
LUAD.comp56	LUAD	comp56	GO:0002328	pro-B cell differentiation	2/6	12/18903	5.53368e-06	0.00156603	0.000594142	FLT3/HES5	2	26
LUAD.comp56	LUAD	comp56	GO:0097696	receptor signaling pathway via STAT	3/6	183/18903	1.74732e-05	0.00217926	0.000826797	FLT3/HES5/MIR125B1	3	26
LUAD.comp56	LUAD	comp56	GO:0002320	lymphoid progenitor cell differentiation	2/6	24/18903	2.31017e-05	0.00217926	0.000826797	FLT3/HES5	2	26
LUAD.comp56	LUAD	comp56	GO:0045604	regulation of epidermal cell differentiation	2/6	59/18903	0.000142508	0.00867603	0.00329163	HES5/MIR125B1	2	26
LUAD.comp56	LUAD	comp56	GO:0045682	regulation of epidermis development	2/6	66/18903	0.000178478	0.00867603	0.00329163	HES5/MIR125B1	2	26
LUAD.comp56	LUAD	comp56	GO:0042531	positive regulation of tyrosine phosphorylation of STAT protein	2/6	67/18903	0.000183944	0.00867603	0.00329163	FLT3/HES5	2	26
LUAD.comp74	LUAD	comp74	GO:0022029	telencephalon cell migration	2/4	60/18903	5.92021e-05	0.00734729	0.00199365	CXCL12/DAB1	2	2
LUAD.comp74	LUAD	comp74	GO:0021885	forebrain cell migration	2/4	63/18903	6.53092e-05	0.00734729	0.00199365	CXCL12/DAB1	2	2
LUAD.comp74	LUAD	comp74	GO:0008344	adult locomotory behavior	2/4	80/18903	0.000105545	0.00791587	0.00214793	CXCL12/DAB1	2	2
LUAD.comp74	LUAD	comp74	GO:0045666	positive regulation of neuron differentiation	2/4	93/18903	0.000142755	0.00802997	0.00217889	CXCL12/DAB1	2	2
LUAD.comp75	LUAD	comp75	GO:0048814	regulation of dendrite morphogenesis	2/5	66/18903	0.000119255	0.00870558	0.00326381	OBSL1/TLX2	2	38
LUAD.comp78	LUAD	comp78	GO:0007342	fusion of sperm to egg plasma membrane involved in single fertilization	1/1	22/18903	0.00116384	0.00756494	NA	IZUMO1	1	16
LUAD.comp78	LUAD	comp78	GO:0045026	plasma membrane fusion	1/1	26/18903	0.00137544	0.00756494	NA	IZUMO1	1	16
LUAD.comp78	LUAD	comp78	GO:0035036	sperm-egg recognition	1/1	50/18903	0.00264508	0.00826324	NA	IZUMO1	1	16
LUAD.comp78	LUAD	comp78	GO:0034113	heterotypic cell-cell adhesion	1/1	61/18903	0.003227	0.00826324	NA	IZUMO1	1	16
LUAD.comp78	LUAD	comp78	GO:0009988	cell-cell recognition	1/1	71/18903	0.00375602	0.00826324	NA	IZUMO1	1	16
LUAD.comp80	LUAD	comp80	GO:0060674	placenta blood vessel development	2/4	32/18903	1.66228e-05	0.00301674	0.000599507	HEY2/MIR16-1	2	12
LUAD.comp80	LUAD	comp80	GO:0003161	cardiac conduction system development	2/4	37/18903	2.23123e-05	0.00301674	0.000599507	HEY2/BVES	2	12
LUAD.comp80	LUAD	comp80	GO:0010665	regulation of cardiac muscle cell apoptotic process	2/4	51/18903	4.26727e-05	0.00301674	0.000599507	HEY2/MIR16-1	2	12
LUAD.comp80	LUAD	comp80	GO:0010662	regulation of striated muscle cell apoptotic process	2/4	53/18903	4.61135e-05	0.00301674	0.000599507	HEY2/MIR16-1	2	12
LUAD.comp80	LUAD	comp80	GO:0010659	cardiac muscle cell apoptotic process	2/4	55/18903	4.96872e-05	0.00301674	0.000599507	HEY2/MIR16-1	2	12
LUAD.comp80	LUAD	comp80	GO:0010658	striated muscle cell apoptotic process	2/4	57/18903	5.33936e-05	0.00301674	0.000599507	HEY2/MIR16-1	2	12
LUAD.comp80	LUAD	comp80	GO:0055013	cardiac muscle cell development	2/4	83/18903	0.000113637	0.00473566	0.000941103	HEY2/BVES	2	12
LUAD.comp80	LUAD	comp80	GO:0010660	regulation of muscle cell apoptotic process	2/4	87/18903	0.000124889	0.00473566	0.000941103	HEY2/MIR16-1	2	12
LUAD.comp80	LUAD	comp80	GO:0055006	cardiac cell development	2/4	90/18903	0.000133674	0.00473566	0.000941103	HEY2/BVES	2	12
LUAD.comp80	LUAD	comp80	GO:0010657	muscle cell apoptotic process	2/4	92/18903	0.000139695	0.00473566	0.000941103	HEY2/MIR16-1	2	12
LUAD.comp80	LUAD	comp80	GO:0002027	regulation of heart rate	2/4	107/18903	0.000189052	0.00582623	0.00115783	HEY2/BVES	2	12
LUAD.comp80	LUAD	comp80	GO:0055007	cardiac muscle cell differentiation	2/4	124/18903	0.000253919	0.0071732	0.00142551	HEY2/BVES	2	12
LUAD.comp80	LUAD	comp80	GO:0001890	placenta development	2/4	150/18903	0.000371403	0.00968505	0.00192468	HEY2/MIR16-1	2	12
LUAD.comp82	LUAD	comp82	GO:0040020	regulation of meiotic nuclear division	2/4	32/18903	1.66228e-05	0.00128164	0.000303285	PRDM9/TRIP13	2	19
LUAD.comp82	LUAD	comp82	GO:0007129	homologous chromosome pairing at meiosis	2/4	52/18903	4.43765e-05	0.00128164	0.000303285	PRDM9/TRIP13	2	19
LUAD.comp82	LUAD	comp82	GO:0007131	reciprocal meiotic recombination	2/4	58/18903	5.52966e-05	0.00128164	0.000303285	PRDM9/TRIP13	2	19
LUAD.comp82	LUAD	comp82	GO:0140527	reciprocal homologous recombination	2/4	58/18903	5.52966e-05	0.00128164	0.000303285	PRDM9/TRIP13	2	19
LUAD.comp82	LUAD	comp82	GO:0045143	homologous chromosome segregation	2/4	64/18903	6.74112e-05	0.00128164	0.000303285	PRDM9/TRIP13	2	19
LUAD.comp82	LUAD	comp82	GO:0051445	regulation of meiotic cell cycle	2/4	64/18903	6.74112e-05	0.00128164	0.000303285	PRDM9/TRIP13	2	19
LUAD.comp82	LUAD	comp82	GO:0035825	homologous recombination	2/4	65/18903	6.95463e-05	0.00128164	0.000303285	PRDM9/TRIP13	2	19
LUAD.comp82	LUAD	comp82	GO:0070192	chromosome organization involved in meiotic cell cycle	2/4	76/18903	9.52177e-05	0.00153539	0.000363331	PRDM9/TRIP13	2	19
LUAD.comp82	LUAD	comp82	GO:0045132	meiotic chromosome segregation	2/4	101/18903	0.000168421	0.00241404	0.000571253	PRDM9/TRIP13	2	19
LUAD.comp82	LUAD	comp82	GO:0007127	meiosis I	2/4	131/18903	0.000283379	0.00363433	0.000860021	PRDM9/TRIP13	2	19
LUAD.comp82	LUAD	comp82	GO:0061982	meiosis I cell cycle process	2/4	137/18903	0.000309904	0.00363433	0.000860021	PRDM9/TRIP13	2	19
LUAD.comp82	LUAD	comp82	GO:0051783	regulation of nuclear division	2/4	145/18903	0.000347098	0.00373131	0.000882969	PRDM9/TRIP13	2	19
LUAD.comp82	LUAD	comp82	GO:0007292	female gamete generation	2/4	159/18903	0.000417201	0.00413992	0.000979662	PRDM9/TRIP13	2	19
LUAD.comp82	LUAD	comp82	GO:0140013	meiotic nuclear division	2/4	194/18903	0.000620257	0.00571523	0.00135244	PRDM9/TRIP13	2	19
LUAD.comp82	LUAD	comp82	GO:2000241	regulation of reproductive process	2/4	206/18903	0.000698979	0.00596686	0.00141199	PRDM9/TRIP13	2	19
LUAD.comp82	LUAD	comp82	GO:1903046	meiotic cell cycle process	2/4	212/18903	0.000740076	0.00596686	0.00141199	PRDM9/TRIP13	2	19
LUAD.comp88	LUAD	comp88	GO:0031122	cytoplasmic microtubule organization	1/1	62/18903	0.0032799	0.0032799	NA	CLIP4	1	20
LUAD.comp99	LUAD	comp99	GO:0061318	renal filtration cell differentiation	2/5	22/18903	1.29028e-05	0.00276267	0.00060167	BMP4/PROM1	2	23
LUAD.comp99	LUAD	comp99	GO:0072112	podocyte differentiation	2/5	22/18903	1.29028e-05	0.00276267	0.00060167	BMP4/PROM1	2	23
LUAD.comp99	LUAD	comp99	GO:0072311	glomerular epithelial cell differentiation	2/5	23/18903	1.41301e-05	0.00276267	0.00060167	BMP4/PROM1	2	23
LUAD.comp99	LUAD	comp99	GO:0072010	glomerular epithelium development	2/5	26/18903	1.81456e-05	0.00276267	0.00060167	BMP4/PROM1	2	23
LUAD.comp99	LUAD	comp99	GO:0035850	epithelial cell differentiation involved in kidney development	2/5	48/18903	6.28326e-05	0.00617686	0.00134523	BMP4/PROM1	2	23
LUAD.comp99	LUAD	comp99	GO:0045581	negative regulation of T cell differentiation	2/5	48/18903	6.28326e-05	0.00617686	0.00134523	BMP4/SOCS1	2	23
LUAD.comp99	LUAD	comp99	GO:0030225	macrophage differentiation	2/5	51/18903	7.09984e-05	0.00617686	0.00134523	BMP4/SOCS1	2	23
LUAD.comp99	LUAD	comp99	GO:0045620	negative regulation of lymphocyte differentiation	2/5	58/18903	9.1979e-05	0.00622392	0.00135548	BMP4/SOCS1	2	23
LUAD.comp99	LUAD	comp99	GO:0061005	cell differentiation involved in kidney development	2/5	58/18903	9.1979e-05	0.00622392	0.00135548	BMP4/PROM1	2	13
LUAD.comp99	LUAD	comp99	GO:0030858	positive regulation of epithelial cell differentiation	2/5	69/18903	0.000130388	0.00721876	0.00157214	BMP4/PROM1	2	23
LUAD.comp99	LUAD	comp99	GO:0032835	glomerulus development	2/5	69/18903	0.000130388	0.00721876	0.00157214	BMP4/PROM1	2	13
LUAD.comp99	LUAD	comp99	GO:0030500	regulation of bone mineralization	2/5	83/18903	0.000188854	0.00958436	0.00208734	IFITM5/BMP4	2	23
